# Supplementary material for: New hosts for a snake's helminth: First report of intermediate and definitive hosts naturally infected by Ophidascaris arndti (Ascarididae) in the wild
Source: Int J Parasitol Parasites Wildl. 2022 Nov 14;19:285–93. doi: 10.1016/j.ijppaw.2022.11.003 (PMC9677082; doi:10.1016/j.ijppaw.2022.11.003)
Supplement: Multimedia component 1 [file mmc1.zip › Suppl_file_4_p-dist.tsv]

	JX624728AscaridiagalliChina	JX624729AscaridiacolumbaeChina	19073LarvaAmontensis	19139LarvaAmontensis	AdultBfonsecai	FJ905109ContracaecumrudolphiiChina	HQ671079Baylisascaristransfuga	HQ671081Baylisascarisschroederi	KM216010Parascarisunivalens	MF678786Parascarisequorum	KC965057Contracaecumosculatum	MT993838Ascarisovis	HQ704900Ascarislumbricoides	HQ704901Ascarissuum	NC010690Toxocaracanis	NC010773Toxocaracati	KC902750Toxascarisleonina	MK516267Toxascarisleonina	NC010527Toxocaramalaysiensis	MK106624OphidascariswangiCYZ2020	MW880927Ophidascarisbaylisi	MZ310709Ophidascarisbaylisi	MT450841Ophidascarisbaylisi	MH427035OphidascarisspVPDS1708249	KC965056Anisakissimplex	LC222461Anisakispegreffii	KR052144Pseudoterranovaazarasi	KU558721Pseudoterranovacattani	KU558720Pseudoterranovabulbosa
JX624728AscaridiagalliChina
JX624729AscaridiacolumbaeChina	0.14245014
19073LarvaAmontensis	0.13390313	0.15954416
19139LarvaAmontensis	0.13817664	0.16809117	0.01282051
AdultBfonsecai	0.13817664	0.16666667	0.01424501	0.00142450
FJ905109ContracaecumrudolphiiChina	0.17236467	0.18233618	0.13247863	0.13105413	0.12962963
HQ671079Baylisascaristransfuga	0.13675214	0.16381766	0.10113960	0.10113960	0.09971510	0.12962963
HQ671081Baylisascarisschroederi	0.13817664	0.16096866	0.10541311	0.10826211	0.10683761	0.13960114	0.03846154
KM216010Parascarisunivalens	0.13105413	0.15527066	0.10398860	0.11111111	0.11253561	0.13960114	0.08831909	0.10256410
MF678786Parascarisequorum	0.13105413	0.15527066	0.10398860	0.11111111	0.11253561	0.13960114	0.08831909	0.10256410	0.00000000
KC965057Contracaecumosculatum	0.15242165	0.18233618	0.14672365	0.14529915	0.14387464	0.14529915	0.13960114	0.14814815	0.13675214	0.13675214
MT993838Ascarisovis	0.14529915	0.15669516	0.09259259	0.09116809	0.08974359	0.12250712	0.08547009	0.09544160	0.09116809	0.09116809	0.13675214
HQ704900Ascarislumbricoides	0.13960114	0.15099715	0.09259259	0.09116809	0.08974359	0.12108262	0.07977208	0.08974359	0.08547009	0.08547009	0.13390313	0.00854701
HQ704901Ascarissuum	0.14102564	0.15242165	0.09116809	0.08974359	0.08831909	0.11965812	0.08119658	0.09116809	0.08689459	0.08689459	0.13247863	0.00427350	0.00427350
NC010690Toxocaracanis	0.13817664	0.16951567	0.11396011	0.11396011	0.11396011	0.13817664	0.10683761	0.11111111	0.10683761	0.10683761	0.13247863	0.11396011	0.10826211	0.10968661
NC010773Toxocaracati	0.14529915	0.15669516	0.10968661	0.11396011	0.11253561	0.13390313	0.09544160	0.10113960	0.09971510	0.09971510	0.15099715	0.10683761	0.10113960	0.10256410	0.07977208
KC902750Toxascarisleonina	0.12820513	0.15099715	0.09401709	0.09259259	0.09116809	0.12535613	0.08262108	0.09401709	0.08404558	0.08404558	0.13532764	0.06410256	0.05840456	0.05982906	0.09829060	0.08831909
MK516267Toxascarisleonina	0.13390313	0.16524217	0.09544160	0.09686610	0.09544160	0.11823362	0.08262108	0.08689459	0.08831909	0.08831909	0.14245014	0.07407407	0.07122507	0.06980057	0.09971510	0.09401709	0.05698006
NC010527Toxocaramalaysiensis	0.14387464	0.16381766	0.11396011	0.11111111	0.11111111	0.14102564	0.09116809	0.09971510	0.10683761	0.10683761	0.14387464	0.11253561	0.10683761	0.10826211	0.08689459	0.09116809	0.10398860	0.11111111
MK106624OphidascariswangiCYZ2020	0.12250712	0.15242165	0.08404558	0.09401709	0.09259259	0.14245014	0.09259259	0.09971510	0.10256410	0.10256410	0.13105413	0.09544160	0.09259259	0.09116809	0.10113960	0.09401709	0.08119658	0.09116809	0.10541311
MW880927Ophidascarisbaylisi	0.15242165	0.16239316	0.09829060	0.10398860	0.10256410	0.15811966	0.10683761	0.12678063	0.10683761	0.10683761	0.15384615	0.11111111	0.10541311	0.10683761	0.11680912	0.09544160	0.09116809	0.10826211	0.12535613	0.07977208
MZ310709Ophidascarisbaylisi	0.14814815	0.15811966	0.09401709	0.09971510	0.09829060	0.15384615	0.10256410	0.12250712	0.10256410	0.10256410	0.14957265	0.10683761	0.10113960	0.10256410	0.11253561	0.09116809	0.08689459	0.10398860	0.12108262	0.07549858	0.00427350
MT450841Ophidascarisbaylisi	0.15192116	0.16144734	0.09667313	0.10315951	0.10305795	0.15280807	0.10744977	0.12374401	0.10268455	0.10268455	0.15089147	0.11444985	0.10775165	0.10947988	0.11286341	0.09207278	0.09189147	0.10951198	0.12887597	0.07593949	0.01140789	0.00664726
MH427035OphidascarisspVPDS1708249	0.14875256	0.16713602	0.09823843	0.09678208	0.09667634	0.15312302	0.10225825	0.11488606	0.10428135	0.10428135	0.16085370	0.10095222	0.09475917	0.09632108	0.11673534	0.09644163	0.07347694	0.09192363	0.12582700	0.08269816	0.06125392	0.05662409	0.05595712
KC965056Anisakissimplex	0.15242165	0.17236467	0.13817664	0.13960114	0.13817664	0.14672365	0.12678063	0.15099715	0.14814815	0.14814815	0.14529915	0.12962963	0.12393162	0.12535613	0.13390313	0.11823362	0.12820513	0.13105413	0.14102564	0.12678063	0.13390313	0.12962963	0.14118473	0.13753073
LC222461Anisakispegreffii	0.14672365	0.16809117	0.13390313	0.13532764	0.13390313	0.14957265	0.12108262	0.13960114	0.13960114	0.13960114	0.14672365	0.13247863	0.12678063	0.12820513	0.13247863	0.11823362	0.12108262	0.12535613	0.12820513	0.11396011	0.13532764	0.13105413	0.14103017	0.12852968	0.04415954
KR052144Pseudoterranovaazarasi	0.14957265	0.17236467	0.12108262	0.12678063	0.12535613	0.14102564	0.13105413	0.12820513	0.12820513	0.12820513	0.14245014	0.11538462	0.11253561	0.11111111	0.13390313	0.11253561	0.12108262	0.12535613	0.12393162	0.11680912	0.12820513	0.12535613	0.13645802	0.14539446	0.11965812	0.11680912
KU558721Pseudoterranovacattani	0.14387464	0.17948718	0.12820513	0.13105413	0.12962963	0.15242165	0.12108262	0.12108262	0.12535613	0.12535613	0.14387464	0.12393162	0.11823362	0.11965812	0.13105413	0.11680912	0.11965812	0.12250712	0.13105413	0.11680912	0.13247863	0.12820513	0.13130649	0.13626616	0.12962963	0.11253561	0.05698006
KU558720Pseudoterranovabulbosa	0.13532764	0.17236467	0.10826211	0.10968661	0.11111111	0.13532764	0.10968661	0.11823362	0.11111111	0.11111111	0.13247863	0.10683761	0.10683761	0.10541311	0.11823362	0.10826211	0.09971510	0.10541311	0.12250712	0.09686610	0.12393162	0.11965812	0.12433387	0.12531419	0.10968661	0.10398860	0.06267806	0.06267806
