# Supplementary material for: New hosts for a snake's helminth: First report of intermediate and definitive hosts naturally infected by Ophidascaris arndti (Ascarididae) in the wild
Source: Int J Parasitol Parasites Wildl. 2022 Nov 14;19:285–93. doi: 10.1016/j.ijppaw.2022.11.003 (PMC9677082; doi:10.1016/j.ijppaw.2022.11.003)
Supplement: Multimedia component 2 [file mmc2.zip › Suppl_file_5_aLRT_phy_phyml_tree.tre]

#NEXUS
begin taxa;
	dimensions ntax=29;
	taxlabels
	19073LarvaAmontensis
	19139LarvaAmontensis
	AdultBfonsecai
	FJ905109ContracaecumrudolphiiChina
	HQ671079Baylisascaristransfuga
	HQ671081Baylisascarisschroederi
	HQ704900Ascarislumbricoides
	HQ704901Ascarissuum
	JX624728AscaridiagalliChina
	JX624729AscaridiacolumbaeChina
	KC902750Toxascarisleonina
	KC965056Anisakissimplex
	KC965057Contracaecumosculatum
	KM216010Parascarisunivalens
	KR052144Pseudoterranovaazarasi
	KU558720Pseudoterranovabulbosa
	KU558721Pseudoterranovacattani
	LC222461Anisakispegreffii
	MF678786Parascarisequorum
	MH427035OphidascarisspVPDS1708249
	MK106624OphidascariswangiCYZ2020
	MK516267Toxascarisleonina
	MT450841Ophidascarisbaylisi
	MT993838Ascarisovis
	MW880927Ophidascarisbaylisi
	MZ310709Ophidascarisbaylisi
	NC010527Toxocaramalaysiensis
	NC010690Toxocaracanis
	NC010773Toxocaracati
;
end;

begin trees;
	tree tree_1 = [&R] (MK106624OphidascariswangiCYZ2020:0.132393,((((HQ671081Baylisascarisschroederi:0.0731,HQ671079Baylisascaristransfuga:0.025077)[&aLRT=0.9998,!rotate=true]:0.225716,(KC902750Toxascarisleonina:0.058333,MK516267Toxascarisleonina:0.120009)[&aLRT=0.6678]:0.009439)[&aLRT=0.0,!rotate=true]:0.023337,((HQ704900Ascarislumbricoides:0.003873,(HQ704901Ascarissuum:0.0,MT993838Ascarisovis:0.007426)[&aLRT=0.7322,!rotate=true]:0.003616)[&aLRT=0.9828,!rotate=true]:0.132026,(KM216010Parascarisunivalens:0.0,MF678786Parascarisequorum:0.0)[&aLRT=0.9997]:0.257386)[&aLRT=0.6774]:0.026874)[&aLRT=0.8502]:0.075062,((((FJ905109ContracaecumrudolphiiChina:0.357024,KC965057Contracaecumosculatum:0.442079)[&aLRT=0.8935]:0.164831,((KC965056Anisakissimplex:0.088789,LC222461Anisakispegreffii:0.029172)[&aLRT=0.9916]:0.270136,(KU558720Pseudoterranovabulbosa:0.085674,(KU558721Pseudoterranovacattani:0.072063,KR052144Pseudoterranovaazarasi:0.086495)[&aLRT=0.8946]:0.050685)[&aLRT=0.942]:0.143079)[&aLRT=0.939]:0.138392)[&aLRT=0.208]:0.082133,(JX624729AscaridiacolumbaeChina:0.418217,JX624728AscaridiagalliChina:0.367202)[&aLRT=0.9986]:0.620408)[&aLRT=0.758,!rotate=false]:0.041214,(NC010773Toxocaracati:0.091646,(NC010527Toxocaramalaysiensis:0.19524,NC010690Toxocaracanis:0.160949)[&aLRT=0.9003,!rotate=true]:0.07899)[&aLRT=0.8507]:0.079039)[&aLRT=0.8113]:0.073283)[&aLRT=0.8212]:0.079439,((MH427035OphidascarisspVPDS1708249:0.054295,(MT450841Ophidascarisbaylisi:0.0,(MZ310709Ophidascarisbaylisi:0.0,MW880927Ophidascarisbaylisi:0.005182)[&aLRT=0.9339]:0.007656)[&aLRT=0.9636]:0.05391)[&aLRT=0.9523]:0.085741,(19073LarvaAmontensis:0.0,(19139LarvaAmontensis:0.0,AdultBfonsecai:0.001738)[&aLRT=0.8023]:0.017987)[&aLRT=1.0]:0.247241)[&aLRT=0.5546]:0.01644);
end;

begin figtree;
	set appearance.backgroundColorAttribute="Default";
	set appearance.backgroundColour=#ffffff;
	set appearance.branchColorAttribute="User selection";
	set appearance.branchColorGradient=false;
	set appearance.branchLineWidth=2.0;
	set appearance.branchMinLineWidth=0.0;
	set appearance.branchWidthAttribute="Fixed";
	set appearance.foregroundColour=#000000;
	set appearance.hilightingGradient=false;
	set appearance.selectionColour=#2d3680;
	set branchLabels.colorAttribute="User selection";
	set branchLabels.displayAttribute="Branch times";
	set branchLabels.fontName="sansserif";
	set branchLabels.fontSize=8;
	set branchLabels.fontStyle=0;
	set branchLabels.isShown=false;
	set branchLabels.significantDigits=4;
	set layout.expansion=0;
	set layout.layoutType="RECTILINEAR";
	set layout.zoom=0;
	set legend.attribute="aLRT";
	set legend.fontSize=10.0;
	set legend.isShown=false;
	set legend.significantDigits=4;
	set nodeBars.barWidth=4.0;
	set nodeBars.displayAttribute=null;
	set nodeBars.isShown=false;
	set nodeLabels.colorAttribute="User selection";
	set nodeLabels.displayAttribute="aLRT";
	set nodeLabels.fontName="sansserif";
	set nodeLabels.fontSize=10;
	set nodeLabels.fontStyle=0;
	set nodeLabels.isShown=true;
	set nodeLabels.significantDigits=2;
	set nodeShapeExternal.colourAttribute="User selection";
	set nodeShapeExternal.isShown=false;
	set nodeShapeExternal.minSize=10.0;
	set nodeShapeExternal.scaleType=Width;
	set nodeShapeExternal.shapeType=Circle;
	set nodeShapeExternal.size=4.0;
	set nodeShapeExternal.sizeAttribute="Fixed";
	set nodeShapeInternal.colourAttribute="User selection";
	set nodeShapeInternal.isShown=false;
	set nodeShapeInternal.minSize=10.0;
	set nodeShapeInternal.scaleType=Width;
	set nodeShapeInternal.shapeType=Circle;
	set nodeShapeInternal.size=4.0;
	set nodeShapeInternal.sizeAttribute="Fixed";
	set polarLayout.alignTipLabels=false;
	set polarLayout.angularRange=0;
	set polarLayout.rootAngle=0;
	set polarLayout.rootLength=100;
	set polarLayout.showRoot=true;
	set radialLayout.spread=0.0;
	set rectilinearLayout.alignTipLabels=false;
	set rectilinearLayout.curvature=0;
	set rectilinearLayout.rootLength=100;
	set scale.offsetAge=0.0;
	set scale.rootAge=1.0;
	set scale.scaleFactor=1.0;
	set scale.scaleRoot=false;
	set scaleAxis.automaticScale=true;
	set scaleAxis.fontSize=8.0;
	set scaleAxis.isShown=false;
	set scaleAxis.lineWidth=1.0;
	set scaleAxis.majorTicks=1.0;
	set scaleAxis.minorTicks=0.5;
	set scaleAxis.origin=0.0;
	set scaleAxis.reverseAxis=false;
	set scaleAxis.showGrid=true;
	set scaleBar.automaticScale=true;
	set scaleBar.fontSize=10.0;
	set scaleBar.isShown=true;
	set scaleBar.lineWidth=1.0;
	set scaleBar.scaleRange=0.0;
	set tipLabels.colorAttribute="User selection";
	set tipLabels.displayAttribute="Names";
	set tipLabels.fontName="sansserif";
	set tipLabels.fontSize=12;
	set tipLabels.fontStyle=0;
	set tipLabels.isShown=true;
	set tipLabels.significantDigits=4;
	set trees.order=false;
	set trees.orderType="increasing";
	set trees.rooting=true;
	set trees.rootingType="User Selection";
	set trees.transform=false;
	set trees.transformType="cladogram";
end;
