# Supplementary material for: New hosts for a snake's helminth: First report of intermediate and definitive hosts naturally infected by Ophidascaris arndti (Ascarididae) in the wild
Source: Int J Parasitol Parasites Wildl. 2022 Nov 14;19:285–93. doi: 10.1016/j.ijppaw.2022.11.003 (PMC9677082; doi:10.1016/j.ijppaw.2022.11.003)
Supplement: Multimedia component 3 [file mmc3.zip › Suppl_file_6_MLbp_phy_phyml_tree.tre]

#NEXUS
begin taxa;
	dimensions ntax=29;
	taxlabels
	19073LarvaAmontensis
	19139LarvaAmontensis
	AdultBfonsecai
	FJ905109ContracaecumrudolphiiChina
	HQ671079Baylisascaristransfuga
	HQ671081Baylisascarisschroederi
	HQ704900Ascarislumbricoides
	HQ704901Ascarissuum
	JX624728AscaridiagalliChina
	JX624729AscaridiacolumbaeChina
	KC902750Toxascarisleonina
	KC965056Anisakissimplex
	KC965057Contracaecumosculatum
	KM216010Parascarisunivalens
	KR052144Pseudoterranovaazarasi
	KU558720Pseudoterranovabulbosa
	KU558721Pseudoterranovacattani
	LC222461Anisakispegreffii
	MF678786Parascarisequorum
	MH427035OphidascarisspVPDS1708249
	MK106624OphidascariswangiCYZ2020
	MK516267Toxascarisleonina
	MT450841Ophidascarisbaylisi
	MT993838Ascarisovis
	MW880927Ophidascarisbaylisi
	MZ310709Ophidascarisbaylisi
	NC010527Toxocaramalaysiensis
	NC010690Toxocaracanis
	NC010773Toxocaracati
;
end;

begin trees;
	tree tree_1 = [&R] (KC965056Anisakissimplex:0.086507,LC222461Anisakispegreffii:0.030453,((((JX624729AscaridiacolumbaeChina:0.416429,JX624728AscaridiagalliChina:0.363545)[&ML-BP=1000,!rotate=true]:0.613689,(((((KC902750Toxascarisleonina:0.058123,MK516267Toxascarisleonina:0.119327)[&ML-BP=371]:0.009468,(HQ671081Baylisascarisschroederi:0.072686,HQ671079Baylisascaristransfuga:0.024946)[&ML-BP=998,!rotate=true]:0.224302)[&ML-BP=253]:0.023232,((HQ704900Ascarislumbricoides:0.003861,(HQ704901Ascarissuum:0.0,MT993838Ascarisovis:0.007414)[&ML-BP=855,!rotate=true]:0.003614)[&ML-BP=997,!rotate=true]:0.131306,(MF678786Parascarisequorum:0.0,KM216010Parascarisunivalens:0.0)[&ML-BP=992]:0.255773)[&ML-BP=280]:0.026612)[&ML-BP=359]:0.074725,(MK106624OphidascariswangiCYZ2020:0.131604,((19073LarvaAmontensis:0.0,(19139LarvaAmontensis:0.0,AdultBfonsecai:0.001738)[&ML-BP=657]:0.017969)[&ML-BP=998]:0.24577,(MH427035OphidascarisspVPDS1708249:0.054157,(MT450841Ophidascarisbaylisi:0.0,(MW880927Ophidascarisbaylisi:0.005181,MZ310709Ophidascarisbaylisi:0.0)[&ML-BP=957,!rotate=true]:0.007655)[&ML-BP=933]:0.053595)[&ML-BP=903]:0.085326)[&ML-BP=598,!rotate=true]:0.016288)[&ML-BP=639]:0.078966)[&ML-BP=348]:0.072612,(NC010773Toxocaracati:0.091214,(NC010527Toxocaramalaysiensis:0.194074,NC010690Toxocaracanis:0.159951)[&ML-BP=850,!rotate=true]:0.078497)[&ML-BP=659]:0.07858)[&ML-BP=512,!rotate=true]:0.040909)[&ML-BP=612]:0.081364,(FJ905109ContracaecumrudolphiiChina:0.354378,KC965057Contracaecumosculatum:0.438538)[&ML-BP=799]:0.16355)[&ML-BP=793,!rotate=true]:0.136707,(KU558720Pseudoterranovabulbosa:0.08495,(KR052144Pseudoterranovaazarasi:0.085847,KU558721Pseudoterranovacattani:0.071879)[&ML-BP=826,!rotate=true]:0.050641)[&ML-BP=971]:0.142539)[&ML-BP=989]:0.26776);
end;

begin figtree;
	set appearance.backgroundColorAttribute="Default";
	set appearance.backgroundColour=#ffffff;
	set appearance.branchColorAttribute="User selection";
	set appearance.branchColorGradient=false;
	set appearance.branchLineWidth=2.0;
	set appearance.branchMinLineWidth=0.0;
	set appearance.branchWidthAttribute="Fixed";
	set appearance.foregroundColour=#000000;
	set appearance.hilightingGradient=false;
	set appearance.selectionColour=#2d3680;
	set branchLabels.colorAttribute="User selection";
	set branchLabels.displayAttribute="Branch times";
	set branchLabels.fontName="sansserif";
	set branchLabels.fontSize=8;
	set branchLabels.fontStyle=0;
	set branchLabels.isShown=false;
	set branchLabels.significantDigits=4;
	set layout.expansion=0;
	set layout.layoutType="RECTILINEAR";
	set layout.zoom=0;
	set legend.attribute=null;
	set legend.fontSize=10.0;
	set legend.isShown=false;
	set legend.significantDigits=4;
	set nodeBars.barWidth=4.0;
	set nodeBars.displayAttribute=null;
	set nodeBars.isShown=false;
	set nodeLabels.colorAttribute="User selection";
	set nodeLabels.displayAttribute="ML-BP";
	set nodeLabels.fontName="sansserif";
	set nodeLabels.fontSize=10;
	set nodeLabels.fontStyle=0;
	set nodeLabels.isShown=true;
	set nodeLabels.significantDigits=2;
	set nodeShapeExternal.colourAttribute=null;
	set nodeShapeExternal.isShown=false;
	set nodeShapeExternal.minSize=10.0;
	set nodeShapeExternal.scaleType=Width;
	set nodeShapeExternal.shapeType=Circle;
	set nodeShapeExternal.size=4.0;
	set nodeShapeExternal.sizeAttribute=null;
	set nodeShapeInternal.colourAttribute=null;
	set nodeShapeInternal.isShown=false;
	set nodeShapeInternal.minSize=10.0;
	set nodeShapeInternal.scaleType=Width;
	set nodeShapeInternal.shapeType=Circle;
	set nodeShapeInternal.size=4.0;
	set nodeShapeInternal.sizeAttribute=null;
	set polarLayout.alignTipLabels=false;
	set polarLayout.angularRange=0;
	set polarLayout.rootAngle=0;
	set polarLayout.rootLength=100;
	set polarLayout.showRoot=true;
	set radialLayout.spread=0.0;
	set rectilinearLayout.alignTipLabels=false;
	set rectilinearLayout.curvature=0;
	set rectilinearLayout.rootLength=100;
	set scale.offsetAge=0.0;
	set scale.rootAge=1.0;
	set scale.scaleFactor=1.0;
	set scale.scaleRoot=false;
	set scaleAxis.automaticScale=true;
	set scaleAxis.fontSize=8.0;
	set scaleAxis.isShown=false;
	set scaleAxis.lineWidth=1.0;
	set scaleAxis.majorTicks=1.0;
	set scaleAxis.minorTicks=0.5;
	set scaleAxis.origin=0.0;
	set scaleAxis.reverseAxis=false;
	set scaleAxis.showGrid=true;
	set scaleBar.automaticScale=true;
	set scaleBar.fontSize=10.0;
	set scaleBar.isShown=true;
	set scaleBar.lineWidth=1.0;
	set scaleBar.scaleRange=0.0;
	set tipLabels.colorAttribute="User selection";
	set tipLabels.displayAttribute="Names";
	set tipLabels.fontName="sansserif";
	set tipLabels.fontSize=12;
	set tipLabels.fontStyle=0;
	set tipLabels.isShown=true;
	set tipLabels.significantDigits=4;
	set trees.order=false;
	set trees.orderType="increasing";
	set trees.rooting=true;
	set trees.rootingType="User Selection";
	set trees.transform=false;
	set trees.transformType="cladogram";
end;
