# Supplementary material for: New hosts for a snake's helminth: First report of intermediate and definitive hosts naturally infected by Ophidascaris arndti (Ascarididae) in the wild
Source: Int J Parasitol Parasites Wildl. 2022 Nov 14;19:285–93. doi: 10.1016/j.ijppaw.2022.11.003 (PMC9677082; doi:10.1016/j.ijppaw.2022.11.003)
Supplement: Multimedia component 4 [file mmc4.zip › Suppl_file_7_MrB_3model.con.tre]

#NEXUS
begin taxa;
	dimensions ntax=29;
	taxlabels
	19073LarvaAmontensis
	19139LarvaAmontensis
	AdultBfonsecai
	FJ905109ContracaecumrudolphiiChina
	HQ671079Baylisascaristransfuga
	HQ671081Baylisascarisschroederi
	HQ704900Ascarislumbricoides
	HQ704901Ascarissuum
	JX624728AscaridiagalliChina
	JX624729AscaridiacolumbaeChina
	KC902750Toxascarisleonina
	KC965056Anisakissimplex
	KC965057Contracaecumosculatum
	KM216010Parascarisunivalens
	KR052144Pseudoterranovaazarasi
	KU558720Pseudoterranovabulbosa
	KU558721Pseudoterranovacattani
	LC222461Anisakispegreffii
	MF678786Parascarisequorum
	MH427035OphidascarisspVPDS1708249
	MK106624OphidascariswangiCYZ2020
	MK516267Toxascarisleonina
	MT450841Ophidascarisbaylisi
	MT993838Ascarisovis
	MW880927Ophidascarisbaylisi
	MZ310709Ophidascarisbaylisi
	NC010527Toxocaramalaysiensis
	NC010690Toxocaracanis
	NC010773Toxocaracati
;
end;

begin trees;
	tree con_50_majrule = [&U] (JX624728AscaridiagalliChina[&prob=1.0,prob_stddev=0.0,prob_range={1.0,1.0},prob(percent)="100",prob+-sd="100+-0",length_mean=0.443169062,length_median=0.4204933,length_95%HPD={0.1383178,0.7940533}]:0.420493,JX624729AscaridiacolumbaeChina[&prob=1.0,prob_stddev=0.0,prob_range={1.0,1.0},prob(percent)="100",prob+-sd="100+-0",length_mean=0.583350375,length_median=0.5594013,length_95%HPD={0.2265317,0.9695061}]:0.559401,((((((19073LarvaAmontensis[&prob=1.0,prob_stddev=0.0,prob_range={1.0,1.0},prob(percent)="100",prob+-sd="100+-0",length_mean=0.0116442203,length_median=0.009378952,length_95%HPD={4.486662E-7,0.02978851}]:0.009379,(19139LarvaAmontensis[&prob=1.0,prob_stddev=0.0,prob_range={1.0,1.0},prob(percent)="100",prob+-sd="100+-0",length_mean=0.00198682211,length_median=0.001346594,length_95%HPD={3.365436E-8,0.006008076}]:0.001347,AdultBfonsecai[&prob=1.0,prob_stddev=0.0,prob_range={1.0,1.0},prob(percent)="100",prob+-sd="100+-0",length_mean=0.00389347178,length_median=0.003174978,length_95%HPD={1.141298E-6,0.009792089}]:0.003175)[&prob=0.863484869,prob_stddev=0.00263951338,prob_range={0.861618451,0.865351286},prob(percent)="86",prob+-sd="86+-0",length_mean=0.0161283103,length_median=0.01494976,length_95%HPD={6.072769E-6,0.03311416}]:0.01495)[&prob=1.0,prob_stddev=0.0,prob_range={1.0,1.0},prob(percent)="100",prob+-sd="100+-0",length_mean=0.342993469,length_median=0.3305453,length_95%HPD={0.1661934,0.5395415}]:0.330545,MK106624OphidascariswangiCYZ2020[&prob=1.0,prob_stddev=0.0,prob_range={1.0,1.0},prob(percent)="100",prob+-sd="100+-0",length_mean=0.216351288,length_median=0.2053308,length_95%HPD={0.08507225,0.3779828}]:0.205331,(((MW880927Ophidascarisbaylisi[&prob=1.0,prob_stddev=0.0,prob_range={1.0,1.0},prob(percent)="100",prob+-sd="100+-0",length_mean=0.00752155424,length_median=0.006751775,length_95%HPD={0.001289594,0.01568052}]:0.006752,MZ310709Ophidascarisbaylisi[&prob=1.0,prob_stddev=0.0,prob_range={1.0,1.0},prob(percent)="100",prob+-sd="100+-0",length_mean=0.00185855094,length_median=0.001262293,length_95%HPD={1.210202E-7,0.005648156}]:0.001262)[&prob=0.999933342,prob_stddev=9.4268335E-5,prob_range={0.999866684,1.0},prob(percent)="100",prob+-sd="100+-0",length_mean=0.00956081223,length_median=0.008751425,length_95%HPD={0.001829143,0.01950362}]:0.008751,MT450841Ophidascarisbaylisi[&prob=1.0,prob_stddev=0.0,prob_range={1.0,1.0},prob(percent)="100",prob+-sd="100+-0",length_mean=0.00261926603,length_median=0.001832096,length_95%HPD={1.976888E-8,0.007736058}]:0.001832)[&prob=0.999800027,prob_stddev=9.4268335E-5,prob_range={0.999733369,0.999866684},prob(percent)="100",prob+-sd="100+-0",length_mean=0.0923862973,length_median=0.0882764,length_95%HPD={0.02813111,0.166174}]:0.088276,MH427035OphidascarisspVPDS1708249[&prob=1.0,prob_stddev=0.0,prob_range={1.0,1.0},prob(percent)="100",prob+-sd="100+-0",length_mean=0.0403050565,length_median=0.03578623,length_95%HPD={1.266588E-6,0.09121335}]:0.035786)[&prob=0.997467004,prob_stddev=1.8853667E-4,prob_range={0.997333689,0.99760032},prob(percent)="100",prob+-sd="100+-0",length_mean=0.121807472,length_median=0.1138219,length_95%HPD={0.03167809,0.2313963}]:0.113822)[&prob=0.988534862,prob_stddev=1.8853667E-4,prob_range={0.988401546,0.988668178},prob(percent)="99",prob+-sd="99+-0",length_mean=0.160864022,length_median=0.1489475,length_95%HPD={0.03150518,0.3140044}]:0.148948,(((HQ671079Baylisascaristransfuga[&prob=1.0,prob_stddev=0.0,prob_range={1.0,1.0},prob(percent)="100",prob+-sd="100+-0",length_mean=0.0432754549,length_median=0.03820631,length_95%HPD={4.376857E-4,0.0957848}]:0.038206,HQ671081Baylisascarisschroederi[&prob=1.0,prob_stddev=0.0,prob_range={1.0,1.0},prob(percent)="100",prob+-sd="100+-0",length_mean=0.0824539565,length_median=0.07775598,length_95%HPD={0.02052705,0.1523646}]:0.077756)[&prob=1.0,prob_stddev=0.0,prob_range={1.0,1.0},prob(percent)="100",prob+-sd="100+-0",length_mean=0.283595109,length_median=0.2720463,length_95%HPD={0.1186117,0.4713377}]:0.272046,((KM216010Parascarisunivalens[&prob=1.0,prob_stddev=0.0,prob_range={1.0,1.0},prob(percent)="100",prob+-sd="100+-0",length_mean=0.00160694224,length_median=0.001093914,length_95%HPD={2.118813E-7,0.00492541}]:0.001094,MF678786Parascarisequorum[&prob=1.0,prob_stddev=0.0,prob_range={1.0,1.0},prob(percent)="100",prob+-sd="100+-0",length_mean=0.00157335135,length_median=0.001072601,length_95%HPD={3.617656E-8,0.004775982}]:0.001073)[&prob=1.0,prob_stddev=0.0,prob_range={1.0,1.0},prob(percent)="100",prob+-sd="100+-0",length_mean=0.382268439,length_median=0.3674489,length_95%HPD={0.1830997,0.6142243}]:0.367449,((MT993838Ascarisovis[&prob=1.0,prob_stddev=0.0,prob_range={1.0,1.0},prob(percent)="100",prob+-sd="100+-0",length_mean=0.0115898047,length_median=0.01030133,length_95%HPD={0.001492089,0.02431915}]:0.010301,HQ704901Ascarissuum[&prob=1.0,prob_stddev=0.0,prob_range={1.0,1.0},prob(percent)="100",prob+-sd="100+-0",length_mean=0.00279374196,length_median=0.001890559,length_95%HPD={2.649234E-7,0.008526283}]:0.001891)[&prob=0.535328623,prob_stddev=0.00273378172,prob_range={0.533395547,0.537261698},prob(percent)="54",prob+-sd="54+-0",length_mean=0.00570807205,length_median=0.004304295,length_95%HPD={9.866101E-7,0.01602159}]:0.004304,HQ704900Ascarislumbricoides[&prob=1.0,prob_stddev=0.0,prob_range={1.0,1.0},prob(percent)="100",prob+-sd="100+-0",length_mean=0.0108204493,length_median=0.009407884,length_95%HPD={6.055654E-4,0.02442077}]:0.009408)[&prob=1.0,prob_stddev=0.0,prob_range={1.0,1.0},prob(percent)="100",prob+-sd="100+-0",length_mean=0.168702302,length_median=0.1577781,length_95%HPD={0.05286984,0.3030573}]:0.157778)[&prob=0.793694174,prob_stddev=0.00857841849,prob_range={0.787628316,0.799760032},prob(percent)="79",prob+-sd="79+-1",length_mean=0.0837730007,length_median=0.07386671,length_95%HPD={6.529971E-6,0.1881075}]:0.073867)[&prob=0.662578323,prob_stddev=3.7707334E-4,prob_range={0.662311692,0.662844954},prob(percent)="66",prob+-sd="66+-0",length_mean=0.075888259,length_median=0.06709171,length_95%HPD={0.004171914,0.1659942}]:0.067092,(KC902750Toxascarisleonina[&prob=1.0,prob_stddev=0.0,prob_range={1.0,1.0},prob(percent)="100",prob+-sd="100+-0",length_mean=0.076329689,length_median=0.07080329,length_95%HPD={0.01714539,0.149719}]:0.070803,MK516267Toxascarisleonina[&prob=1.0,prob_stddev=0.0,prob_range={1.0,1.0},prob(percent)="100",prob+-sd="100+-0",length_mean=0.160439656,length_median=0.1534222,length_95%HPD={0.06737291,0.2663354}]:0.153422)[&prob=0.734235435,prob_stddev=0.00631597845,prob_range={0.729769364,0.738701506},prob(percent)="73",prob+-sd="73+-1",length_mean=0.0565002638,length_median=0.04788791,length_95%HPD={2.118137E-5,0.1381477}]:0.047888)[&prob=0.63864818,prob_stddev=9.4268335E-5,prob_range={0.638581522,0.638714838},prob(percent)="64",prob+-sd="64+-0",length_mean=0.110689504,length_median=0.1005858,length_95%HPD={0.003759345,0.2308364}]:0.100586)[&prob=0.979336089,prob_stddev=1.8853667E-4,prob_range={0.979202773,0.979469404},prob(percent)="98",prob+-sd="98+-0",length_mean=0.160506128,length_median=0.1470897,length_95%HPD={0.02810254,0.3208204}]:0.14709,((NC010690Toxocaracanis[&prob=1.0,prob_stddev=0.0,prob_range={1.0,1.0},prob(percent)="100",prob+-sd="100+-0",length_mean=0.243510611,length_median=0.2309284,length_95%HPD={0.09517739,0.4105982}]:0.230928,NC010527Toxocaramalaysiensis[&prob=1.0,prob_stddev=0.0,prob_range={1.0,1.0},prob(percent)="100",prob+-sd="100+-0",length_mean=0.226840732,length_median=0.2167582,length_95%HPD={0.09364596,0.3892306}]:0.216758)[&prob=0.993934142,prob_stddev=6.59878345E-4,prob_range={0.993467538,0.994400747},prob(percent)="99",prob+-sd="99+-0",length_mean=0.149574111,length_median=0.1384901,length_95%HPD={0.03044957,0.2919526}]:0.13849,NC010773Toxocaracati[&prob=1.0,prob_stddev=0.0,prob_range={1.0,1.0},prob(percent)="100",prob+-sd="100+-0",length_mean=0.138288175,length_median=0.1278738,length_95%HPD={0.02678863,0.2626281}]:0.127874)[&prob=0.985401946,prob_stddev=4.71341675E-4,prob_range={0.985068658,0.985735235},prob(percent)="99",prob+-sd="99+-0",length_mean=0.138420298,length_median=0.1267373,length_95%HPD={0.01739226,0.2804743}]:0.126737)[&prob=0.959405413,prob_stddev=4.71341675E-4,prob_range={0.959072124,0.959738702},prob(percent)="96",prob+-sd="96+-0",length_mean=0.121523395,length_median=0.1062861,length_95%HPD={0.0037757,0.2733225}]:0.106286,(FJ905109ContracaecumrudolphiiChina[&prob=1.0,prob_stddev=0.0,prob_range={1.0,1.0},prob(percent)="100",prob+-sd="100+-0",length_mean=0.433321225,length_median=0.4131239,length_95%HPD={0.1920286,0.720931}]:0.413124,KC965057Contracaecumosculatum[&prob=1.0,prob_stddev=0.0,prob_range={1.0,1.0},prob(percent)="100",prob+-sd="100+-0",length_mean=0.587516524,length_median=0.564517,length_95%HPD={0.2781751,0.9404496}]:0.564517)[&prob=0.986468471,prob_stddev=8.48415015E-4,prob_range={0.985868551,0.987068391},prob(percent)="99",prob+-sd="99+-0",length_mean=0.205208343,length_median=0.1871066,length_95%HPD={0.01852297,0.4203909}]:0.187107)[&prob=0.501066524,prob_stddev=8.48415015E-4,prob_range={0.500466604,0.501666444},prob(percent)="50",prob+-sd="50+-0",length_mean=0.102173165,length_median=0.08620909,length_95%HPD={3.248672E-4,0.2388403}]:0.086209,((KC965056Anisakissimplex[&prob=1.0,prob_stddev=0.0,prob_range={1.0,1.0},prob(percent)="100",prob+-sd="100+-0",length_mean=0.0851915218,length_median=0.08027726,length_95%HPD={3.370496E-4,0.1669179}]:0.080277,LC222461Anisakispegreffii[&prob=1.0,prob_stddev=0.0,prob_range={1.0,1.0},prob(percent)="100",prob+-sd="100+-0",length_mean=0.0605210624,length_median=0.05399894,length_95%HPD={1.91716E-6,0.1352182}]:0.053999)[&prob=1.0,prob_stddev=0.0,prob_range={1.0,1.0},prob(percent)="100",prob+-sd="100+-0",length_mean=0.425635021,length_median=0.4055798,length_95%HPD={0.1862068,0.7122925}]:0.40558,((KR052144Pseudoterranovaazarasi[&prob=1.0,prob_stddev=0.0,prob_range={1.0,1.0},prob(percent)="100",prob+-sd="100+-0",length_mean=0.101102303,length_median=0.09600938,length_95%HPD={0.0340882,0.1821994}]:0.096009,KU558721Pseudoterranovacattani[&prob=1.0,prob_stddev=0.0,prob_range={1.0,1.0},prob(percent)="100",prob+-sd="100+-0",length_mean=0.0812210016,length_median=0.07633751,length_95%HPD={0.02114241,0.1515613}]:0.076338)[&prob=0.784028796,prob_stddev=0.00829561348,prob_range={0.778162912,0.789894681},prob(percent)="78",prob+-sd="78+-1",length_mean=0.0678181009,length_median=0.06000536,length_95%HPD={7.698272E-5,0.153711}]:0.060005,KU558720Pseudoterranovabulbosa[&prob=1.0,prob_stddev=0.0,prob_range={1.0,1.0},prob(percent)="100",prob+-sd="100+-0",length_mean=0.14674244,length_median=0.139546,length_95%HPD={0.0414309,0.2677287}]:0.139546)[&prob=0.99940008,prob_stddev=2.82805005E-4,prob_range={0.999200107,0.999600053},prob(percent)="100",prob+-sd="100+-0",length_mean=0.220164264,length_median=0.2047994,length_95%HPD={0.04900915,0.4115197}]:0.204799)[&prob=0.980335955,prob_stddev=0.00235670838,prob_range={0.978669511,0.9820024},prob(percent)="98",prob+-sd="98+-0",length_mean=0.226480959,length_median=0.2096765,length_95%HPD={0.03712434,0.4552142}]:0.209677)[&prob=1.0,prob_stddev=0.0,prob_range={1.0,1.0},prob(percent)="100",prob+-sd="100+-0",length_mean=0.780702537,length_median=0.7436618,length_95%HPD={0.350885,1.292512}]:0.743662);
end;

begin figtree;
	set appearance.backgroundColorAttribute="Default";
	set appearance.backgroundColour=#ffffff;
	set appearance.branchColorAttribute="User selection";
	set appearance.branchColorGradient=false;
	set appearance.branchLineWidth=2.0;
	set appearance.branchMinLineWidth=0.0;
	set appearance.branchWidthAttribute="Fixed";
	set appearance.foregroundColour=#000000;
	set appearance.hilightingGradient=false;
	set appearance.selectionColour=#2d3680;
	set branchLabels.colorAttribute="User selection";
	set branchLabels.displayAttribute="Branch times";
	set branchLabels.fontName="sansserif";
	set branchLabels.fontSize=8;
	set branchLabels.fontStyle=0;
	set branchLabels.isShown=false;
	set branchLabels.significantDigits=4;
	set layout.expansion=0;
	set layout.layoutType="RECTILINEAR";
	set layout.zoom=0;
	set legend.attribute=null;
	set legend.fontSize=10.0;
	set legend.isShown=false;
	set legend.significantDigits=4;
	set nodeBars.barWidth=4.0;
	set nodeBars.displayAttribute=null;
	set nodeBars.isShown=false;
	set nodeLabels.colorAttribute="User selection";
	set nodeLabels.displayAttribute="prob";
	set nodeLabels.fontName="sansserif";
	set nodeLabels.fontSize=10;
	set nodeLabels.fontStyle=0;
	set nodeLabels.isShown=true;
	set nodeLabels.significantDigits=2;
	set nodeShapeExternal.colourAttribute=null;
	set nodeShapeExternal.isShown=false;
	set nodeShapeExternal.minSize=10.0;
	set nodeShapeExternal.scaleType=Width;
	set nodeShapeExternal.shapeType=Circle;
	set nodeShapeExternal.size=4.0;
	set nodeShapeExternal.sizeAttribute=null;
	set nodeShapeInternal.colourAttribute=null;
	set nodeShapeInternal.isShown=false;
	set nodeShapeInternal.minSize=10.0;
	set nodeShapeInternal.scaleType=Width;
	set nodeShapeInternal.shapeType=Circle;
	set nodeShapeInternal.size=4.0;
	set nodeShapeInternal.sizeAttribute=null;
	set polarLayout.alignTipLabels=false;
	set polarLayout.angularRange=0;
	set polarLayout.rootAngle=0;
	set polarLayout.rootLength=100;
	set polarLayout.showRoot=true;
	set radialLayout.spread=0.0;
	set rectilinearLayout.alignTipLabels=false;
	set rectilinearLayout.curvature=0;
	set rectilinearLayout.rootLength=100;
	set scale.offsetAge=0.0;
	set scale.rootAge=1.0;
	set scale.scaleFactor=1.0;
	set scale.scaleRoot=false;
	set scaleAxis.automaticScale=true;
	set scaleAxis.fontSize=8.0;
	set scaleAxis.isShown=false;
	set scaleAxis.lineWidth=1.0;
	set scaleAxis.majorTicks=1.0;
	set scaleAxis.minorTicks=0.5;
	set scaleAxis.origin=0.0;
	set scaleAxis.reverseAxis=false;
	set scaleAxis.showGrid=true;
	set scaleBar.automaticScale=true;
	set scaleBar.fontSize=10.0;
	set scaleBar.isShown=true;
	set scaleBar.lineWidth=1.0;
	set scaleBar.scaleRange=0.0;
	set tipLabels.colorAttribute="User selection";
	set tipLabels.displayAttribute="Names";
	set tipLabels.fontName="sansserif";
	set tipLabels.fontSize=12;
	set tipLabels.fontStyle=0;
	set tipLabels.isShown=true;
	set tipLabels.significantDigits=4;
	set trees.order=false;
	set trees.orderType="increasing";
	set trees.rooting=true;
	set trees.rootingType="User Selection";
	set trees.transform=false;
	set trees.transformType="cladogram";
end;
