# Supplementary material for: New hosts for a snake's helminth: First report of intermediate and definitive hosts naturally infected by Ophidascaris arndti (Ascarididae) in the wild
Source: Int J Parasitol Parasites Wildl. 2022 Nov 14;19:285–93. doi: 10.1016/j.ijppaw.2022.11.003 (PMC9677082; doi:10.1016/j.ijppaw.2022.11.003)
Supplement: Multimedia component 5 [file mmc5.zip › Suppl_file_1_Xia_test.log]

MatrizCO1Tx29x702

Test of substitution saturation (Xia et al. 2003; Xia and Lemey 2009)

Testing whether the observed Iss is significantly
lower than Iss.c.

Part I. For a symmetrical tree.
========================================================
Prop. invar. sites                0,0000
Mean H                            0,3061
Standard Error                    0,0162
Hmax                              1,7571
Iss                               0,1742
Iss.c                             0,7391
T                                34,9586
DF                              701
Prob (Two-tailed)                 0,0000
95% Lower Limit                   0,1425
95% Upper Limit                   0,2059

========================================================
Part II. For an extreme asymmetrical (and generally very
unlikely) tree.
========================================================
Iss.c                             0,4493
T                                17,0245
DF                              701
Prob (Two-tailed)                 0,0000

95% Lower Limit                   0,1425
95% Upper Limit                   0,2059

========================================================

Interpretation of results:
               Significant Difference
               ----------------------
               Yes                 No
-------------------------------------------------------
Iss < Iss.c    Little             Substantial
               saturation         saturation
-------------------------------------------------------
Iss > Iss.c    Useless            Very poor
               sequences          for phylogenetics
-------------------------------------------------------

Please cite:

Xia, X., Z. Xie, M. Salemi, L. Chen, Y. Wang. 2003. An index of substitution saturation and its application. Molecular Phylogenetics and Evolution 26:1-7.

Xia, X. and Lemey, P. 2009. Assessing substitution saturation with DAMBE. Pp. 615-630 in Philippe Lemey, Marco Salemi and Anne-Mieke Vandamme, eds. The Phylogenetic Handbook: A Practical Approach to DNA and Protein Phylogeny. 2nd edition Cambridge University Press.

---------------------------------------------------------


1st position
Test of substitution saturation (Xia et al. 2003; Xia and Lemey 2009)

Testing whether the observed Iss is significantly
lower than Iss.c.

Part I. For a symmetrical tree.
========================================================
Prop. invar. sites                0,0000
Mean H                            0,1693
Standard Error                    0,0177
Hmax                              1,8551
Iss                               0,0913
Iss.c                             0,6371
T                                30,8783
DF                              233
Prob (Two-tailed)                 0,0000
95% Lower Limit                   0,0565
95% Upper Limit                   0,1261

========================================================
Part II. For an extreme asymmetrical (and generally very
unlikely) tree.
========================================================
Iss.c                             0,3633
T                                15,3877
DF                              233
Prob (Two-tailed)                 0,0000

95% Lower Limit                   0,0565
95% Upper Limit                   0,1261

========================================================

Interpretation of results:
               Significant Difference
               ----------------------
               Yes                 No
-------------------------------------------------------
Iss < Iss.c    Little             Substantial
               saturation         saturation
-------------------------------------------------------
Iss > Iss.c    Useless            Very poor
               sequences          for phylogenetics
-------------------------------------------------------

Please cite:

Xia, X., Z. Xie, M. Salemi, L. Chen, Y. Wang. 2003. An index of substitution saturation and its application. Molecular Phylogenetics and Evolution 26:1-7.

Xia, X. and Lemey, P. 2009. Assessing substitution saturation with DAMBE. Pp. 615-630 in Philippe Lemey, Marco Salemi and Anne-Mieke Vandamme, eds. The Phylogenetic Handbook: A Practical Approach to DNA and Protein Phylogeny. 2nd edition Cambridge University Press.

---------------------------------------------------------


2nd position
Test of substitution saturation (Xia et al. 2003; Xia and Lemey 2009)

Testing whether the observed Iss is significantly
lower than Iss.c.

Part I. For a symmetrical tree.
========================================================
Prop. invar. sites                0,0000
Mean H                            0,0641
Standard Error                    0,0093
Hmax                              1,8101
Iss                               0,0354
Iss.c                             0,6371
T                                64,7150
DF                              233
Prob (Two-tailed)                 0,0000
95% Lower Limit                   0,0171
95% Upper Limit                   0,0537

========================================================
Part II. For an extreme asymmetrical (and generally very
unlikely) tree.
========================================================
Iss.c                             0,3633
T                                35,2647
DF                              233
Prob (Two-tailed)                 0,0000

95% Lower Limit                   0,0171
95% Upper Limit                   0,0537

========================================================

Interpretation of results:
               Significant Difference
               ----------------------
               Yes                 No
-------------------------------------------------------
Iss < Iss.c    Little             Substantial
               saturation         saturation
-------------------------------------------------------
Iss > Iss.c    Useless            Very poor
               sequences          for phylogenetics
-------------------------------------------------------

Please cite:

Xia, X., Z. Xie, M. Salemi, L. Chen, Y. Wang. 2003. An index of substitution saturation and its application. Molecular Phylogenetics and Evolution 26:1-7.

Xia, X. and Lemey, P. 2009. Assessing substitution saturation with DAMBE. Pp. 615-630 in Philippe Lemey, Marco Salemi and Anne-Mieke Vandamme, eds. The Phylogenetic Handbook: A Practical Approach to DNA and Protein Phylogeny. 2nd edition Cambridge University Press.

---------------------------------------------------------


3rd position
Test of substitution saturation (Xia et al. 2003; Xia and Lemey 2009)

Testing whether the observed Iss is significantly
lower than Iss.c.

Part I. For a symmetrical tree.
========================================================
Prop. invar. sites                0,0000
Mean H                            0,6809
Standard Error                    0,0318
Hmax                              1,3163
Iss                               0,5173
Iss.c                             0,6371
T                                 3,7673
DF                              233
Prob (Two-tailed)                 0,0002
95% Lower Limit                   0,4547
95% Upper Limit                   0,5799

========================================================
Part II. For an extreme asymmetrical (and generally very
unlikely) tree.
========================================================
Iss.c                             0,3633
T                                 4,8454
DF                              233
Prob (Two-tailed)                 0,0000

95% Lower Limit                   0,4547
95% Upper Limit                   0,5799

========================================================

Interpretation of results:
               Significant Difference
               ----------------------
               Yes                 No
-------------------------------------------------------
Iss < Iss.c    Little             Substantial
               saturation         saturation
-------------------------------------------------------
Iss > Iss.c    Useless            Very poor
               sequences          for phylogenetics
-------------------------------------------------------

Please cite:

Xia, X., Z. Xie, M. Salemi, L. Chen, Y. Wang. 2003. An index of substitution saturation and its application. Molecular Phylogenetics and Evolution 26:1-7.

Xia, X. and Lemey, P. 2009. Assessing substitution saturation with DAMBE. Pp. 615-630 in Philippe Lemey, Marco Salemi and Anne-Mieke Vandamme, eds. The Phylogenetic Handbook: A Practical Approach to DNA and Protein Phylogeny. 2nd edition Cambridge University Press.
