# Supplementary material for: New hosts for a snake's helminth: First report of intermediate and definitive hosts naturally infected by Ophidascaris arndti (Ascarididae) in the wild
Source: Int J Parasitol Parasites Wildl. 2022 Nov 14;19:285–93. doi: 10.1016/j.ijppaw.2022.11.003 (PMC9677082; doi:10.1016/j.ijppaw.2022.11.003)
Supplement: Multimedia component 6 [file mmc6.zip]

Archive with 1 entries (1 files):
- Suppl_file_2_G1.log
