# Supplementary material for: New hosts for a snake's helminth: First report of intermediate and definitive hosts naturally infected by Ophidascaris arndti (Ascarididae) in the wild
Source: Int J Parasitol Parasites Wildl. 2022 Nov 14;19:285–93. doi: 10.1016/j.ijppaw.2022.11.003 (PMC9677082; doi:10.1016/j.ijppaw.2022.11.003)
Supplement: Multimedia component 6 [file mmc6.zip › Suppl_file_2_G1.log]

P A U P *
Version 4.0a (build 169) for 32-bit Microsoft Windows (built on Feb 10 2021 at 22:12:44)
Thu Jun 09 15:57:59 2022


Evaluating 1000000 trees sampled equiprobably from the set of all possible trees

  Trees are unrooted
  Starting seed = generated automatically
  Optimality criterion = parsimony
    Character-status summary:
      Of 702 total characters:
        All characters are of type 'unord'
        All characters have equal weight
        444 characters are constant (proportion = 0.632479)
        53 variable characters are parsimony-uninformative
        Number of parsimony-informative characters = 205
    Gaps are treated as "missing"

  Time used for tree-score evaluation = 4.23 sec (CPU time = 4.24 sec)

Frequency distribution of tree scores written to file:
G:\OneDrive\Sequencias\Raquel\Ophidascaris\MatrizCO1fasta29\MatrizCO1Tx29x702_G1.txt

Frequency distribution of lengths of 1000000 random trees:

          mean=1391.129720 sd=27.848681 g1=-0.800885 g2=0.857572
         /---------------------------------------------------------------------------------
1188.000 | (2)
1203.263 | (5)
1218.526 | (19)
1233.789 | (51)
1249.053 | (159)
1264.316 | (482)
1279.579 |# (1563)
1294.842 |# (3721)
1310.105 |### (8908)
1325.368 |######## (21708)
1340.632 |############### (42313)
1355.895 |########################### (78664)
1371.158 |############################################# (129048)
1386.421 |###################################################################### (201721)
1401.684 |################################################################################# (233662)
1416.947 |################################################################### (192065)
1432.211 |########################## (75492)
1447.474 |#### (10182)
1462.737 | (234)
1478.000 | (1)
         \---------------------------------------------------------------------------------
