# Supplementary material for: New hosts for a snake's helminth: First report of intermediate and definitive hosts naturally infected by Ophidascaris arndti (Ascarididae) in the wild
Source: Int J Parasitol Parasites Wildl. 2022 Nov 14;19:285–93. doi: 10.1016/j.ijppaw.2022.11.003 (PMC9677082; doi:10.1016/j.ijppaw.2022.11.003)
Supplement: Multimedia component 7 [file mmc7.zip › Suppl_file_3_PTP.log]

P A U P *
Version 4.0a (build 169) for 32-bit Microsoft Windows (built on Feb 10 2021 at 22:12:44)
Thu Jun 09 15:54:52 2022


PTP test with heuristic search:
  Starting seed = generated automatically
  Number of replicates = 10000
  All taxa randomized
  Optimality criterion = parsimony
    Character-status summary:
      Of 702 total characters:
        All characters are of type 'unord'
        All characters have equal weight
        444 characters are constant (proportion = 0.632479)
        53 variable characters are parsimony-uninformative
        Number of parsimony-informative characters = 205
    Gaps are treated as "missing"
  Starting tree(s) obtained via stepwise addition
    Addition sequence: simple (reference taxon = JX624728AscaridiagalliChina)
    Number of trees held at each step = 1
  Branch-swapping algorithm: tree-bisection-reconnection (TBR) with reconnection limit = 8
    Steepest descent option not in effect
  Initial 'Maxtrees' setting = 100 (will be auto-increased by 100)
  Branches collapsed (creating polytomies) if maximum branch length is zero
  'MulTrees' option in effect
  No topological constraints in effect
  Trees are unrooted

  10000 permutation test replicates completed
  Time used = 00:03:06 (CPU time = 00:03:06.2)

Results of PTP test:

                  Number of
  Tree length    replicates
  -------------------------
          883*            1
         1244             1
         1245             1
         1247             1
         1249             5
         1250             5
         1251             2
         1252            16
         1253            17
         1254            26
         1255            46
         1256            53
         1257            81
         1258            90
         1259           117
         1260           160
         1261           188
         1262           245
         1263           287
         1264           330
         1265           398
         1266           456
         1267           544
         1268           497
         1269           594
         1270           581
         1271           565
         1272           600
         1273           609
         1274           562
         1275           527
         1276           466
         1277           390
         1278           359
         1279           282
         1280           204
         1281           181
         1282           121
         1283           108
         1284            84
         1285            58
         1286            48
         1287            28
         1288            18
         1289            17
         1290             9
         1291             8
         1292             5
         1293             6
         1294             2
         1296             1
          * = length for original (unpermuted) data

  P = 0.000100
